# Supplementary material for: Homing of mRNA-Modified Endothelial Progenitor Cells to Inflamed Endothelium
Source: Pharmaceutics. 2022 Jun 2;14(6):1194. doi: 10.3390/pharmaceutics14061194 (PMC9229815; doi:10.3390/pharmaceutics14061194)
Supplement: Supplementary file 1 [file pharmaceutics-14-01194-s001.zip]

Archive with 3 entries (2 files):
- supp/
- supp/mRNA mod.EPCs (2).mp4
- supp/native EPCs (1).mp4
